# Supplementary material for: Analysis of DNA Methylation and Hydroxymethylation in the Genome of Crustacean Daphnia pulex
Source: Genes (Basel). 2015 Dec 31;7(1):1. doi: 10.3390/genes7010001 (PMC4728381; doi:10.3390/genes7010001)
Supplement: Supplementary File 1 [file genes-07-00001-s001.zip]

Archive with 5 entries (4 files):
- sm/
- sm/Supplementary File S1.xls
- sm/Supplementary File S2.xls
- sm/Supplementary File S3.xls
- sm/Supplementary File S4.xls
