# Supplementary material for: Analysis of DNA Methylation and Hydroxymethylation in the Genome of Crustacean Daphnia pulex
Source: Genes (Basel). 2015 Dec 31;7(1):1. doi: 10.3390/genes7010001 (PMC4728381; doi:10.3390/genes7010001)
Supplement: Supplementary File 1 [file genes-07-00001-s001.zip › sm/Supplementary File S1.xls]

## Sheet: Sheet1
	Supplementary File S1. Quantitative data on the GO terms (biological process) that were enriched for genes prone to 5-hmC modification The relative increase in frequency of GO terms comparing genes that had 5-hmC related peaks to genes that completely lacked them is given in the column with name “value”. The relative increase corresponds to the ratio betwen the difference in frequencies and the f…
term_ID	description	frequency	value	uniqueness	dispensability	representative	eliminated
GO:0000003	reproduction	0.214%	0.2704	1	0	3	0
GO:0001709	cell fate determination	0.003%	4.5015	0.691	0	1709	0
GO:0002175	protein localization to paranode region of axon	0.000%	4.2029	0.946	0	2175	0
GO:0022414	reproductive process	0.121%	0.2559	0.991	0	22414	0
GO:0022610	biological adhesion	1.210%	0.7854	0.991	0	22610	0
GO:0023052	signaling	3.838%	0.2015	0.991	0	23052	0
GO:0032501	multicellular organismal process	0.790%	0.216	0.991	0	32501	0
GO:0032502	developmental process	1.387%	0.1854	0.991	0	32502	0
GO:0040011	locomotion	1.437%	0.5603	0.991	0	40011	0
GO:0044699	single-organism process	53.975%	0.1464	0.996	0	44699	0
GO:0050896	response to stimulus	8.818%	0.1183	0.992	0	50896	0
GO:0065007	biological regulation	14.918%	0.108	0.992	0	65007	0
GO:0071840	cellular component organization or biogenesis	5.425%	0.189	0.991	0	71840	0
GO:0018298	protein-chromophore linkage	0.085%	2.0451	0.961	0.016	18298	0
GO:0007033	vacuole organization	0.009%	1.7483	0.885	0.017	7033	0
GO:0007591	molting cycle, chitin-based cuticle	0.000%	4.2029	0.705	0.025	7591	0
GO:0042337	cuticle development involved in chitin-based cuticle molting cycle	0.000%	2.8935	0.656	0.717	7591	1
GO:0040003	chitin-based cuticle development	0.000%	2.3009	0.629	0.831	7591	1
GO:0016265	death	0.279%	0.4642	0.934	0.035	16265	0
GO:0030573	bile acid catabolic process	0.000%	3.201	0.896	0.04	30573	0
GO:0045730	respiratory burst	0.002%	1.7483	0.943	0.044	45730	0
GO:0008356	asymmetric cell division	0.002%	2.5507	0.93	0.047	8356	0
GO:0007189	adenylate cyclase-activating G-protein coupled receptor signaling pathway	0.006%	2.8935	0.789	0.05	7189	0
GO:0005975	carbohydrate metabolic process	5.984%	0.3525	0.974	0.064	5975	0
GO:0006928	cellular component movement	0.492%	0.7702	0.905	0.067	6928	0
GO:0001775	cell activation	0.048%	0.7454	0.918	0.078	1775	0
GO:0030029	actin filament-based process	0.077%	0.7361	0.915	0.081	30029	0
GO:0008219	cell death	0.278%	0.481	0.893	0.09	8219	0
GO:0012501	programmed cell death	0.273%	0.401	0.893	0.995	8219	1
GO:0006915	apoptotic process	0.247%	0.4231	0.893	0.987	8219	1
GO:0007154	cell communication	4.358%	0.1981	0.888	0.119	7154	0
GO:0015074	DNA integration	0.781%	0.7071	0.946	0.15	15074	0
GO:0051924	regulation of calcium ion transport	0.008%	2.3473	0.778	0.172	51924	0
GO:0006816	calcium ion transport	0.049%	1.636	0.883	0.731	51924	1
GO:0070838	divalent metal ion transport	0.193%	1.1278	0.874	0.871	51924	1
GO:0051046	regulation of secretion	0.048%	1.0412	0.77	0.726	51924	1
GO:0051050	positive regulation of transport	0.039%	0.7118	0.804	0.8	51924	1
GO:0051049	regulation of transport	0.201%	0.5378	0.79	0.935	51924	1
GO:0070588	calcium ion transmembrane transport	0.036%	1.4421	0.864	0.877	51924	1
GO:0060341	regulation of cellular localization	0.069%	0.83	0.78	0.806	51924	1
GO:0043269	regulation of ion transport	0.130%	0.6797	0.755	0.868	51924	1
GO:0007162	negative regulation of cell adhesion	0.007%	2.8759	0.864	0.177	7162	0
GO:0032844	regulation of homeostatic process	0.019%	1.2854	0.849	0.183	32844	0
GO:0051674	localization of cell	0.402%	0.8691	0.946	0.189	51674	0
GO:0000272	polysaccharide catabolic process	0.136%	2.8584	0.929	0.203	272	0
GO:0044264	cellular polysaccharide metabolic process	0.782%	1.2356	0.937	0.783	272	1
GO:0009118	regulation of nucleoside metabolic process	0.173%	0.9787	0.786	0.221	9118	0
GO:0007631	feeding behavior	0.006%	1.5609	0.945	0.227	7631	0
GO:0050795	regulation of behavior	0.020%	1.1905	0.833	0.828	7631	1
GO:0043171	peptide catabolic process	0.001%	2.3473	0.942	0.236	43171	0
GO:0040012	regulation of locomotion	0.055%	0.8009	0.857	0.238	40012	0
GO:0032879	regulation of localization	0.242%	0.591	0.833	0.267	32879	0
GO:0009611	response to wounding	0.111%	0.5648	0.942	0.268	9611	0
GO:0051239	regulation of multicellular organismal process	0.256%	0.4083	0.854	0.276	51239	0
GO:0006672	ceramide metabolic process	0.007%	2.0882	0.889	0.28	6672	0
GO:0009314	response to radiation	0.092%	0.4399	0.942	0.321	9314	0
GO:0007009	plasma membrane organization	0.011%	1.5623	0.857	0.327	7009	0
GO:0050808	synapse organization	0.011%	1.1905	0.844	0.331	50808	0
GO:0043062	extracellular structure organization	0.016%	1.0534	0.841	0.338	43062	0
GO:0030198	extracellular matrix organization	0.015%	0.9145	0.841	0.344	30198	0
GO:0008088	axon cargo transport	0.003%	3.1244	0.864	0.347	8088	0
GO:0010970	microtubule-based transport	0.008%	1.8467	0.857	0.938	8088	1
GO:0032851	positive regulation of Rab GTPase activity	0.030%	2.8935	0.688	0.351	32851	0
GO:0030811	regulation of nucleotide catabolic process	0.172%	0.9787	0.734	0.99	32851	1
GO:0032320	positive regulation of Ras GTPase activity	0.069%	1.5623	0.674	0.92	32851	1
GO:0032313	regulation of Rab GTPase activity	0.030%	2.8935	0.688	0.999	32851	1
GO:0051336	regulation of hydrolase activity	0.300%	0.5777	0.823	0.78	32851	1
GO:0043087	regulation of GTPase activity	0.133%	1.0572	0.727	0.997	32851	1
GO:0006140	regulation of nucleotide metabolic process	0.181%	0.98	0.752	0.765	32851	1
GO:0043547	positive regulation of GTPase activity	0.130%	1.2821	0.727	0.95	32851	1
GO:1900542	regulation of purine nucleotide metabolic process	0.180%	0.9359	0.742	0.994	32851	1
GO:0032483	regulation of Rab protein signal transduction	0.030%	2.8935	0.747	0.999	32851	1
GO:0052548	regulation of endopeptidase activity	0.090%	1.0572	0.82	0.766	32851	1
GO:0033124	regulation of GTP catabolic process	0.133%	1.0572	0.736	0.958	32851	1
GO:0033121	regulation of purine nucleotide catabolic process	0.172%	0.9787	0.732	0.979	32851	1
GO:0051056	regulation of small GTPase mediated signal transduction	0.112%	1.0324	0.732	0.81	32851	1
GO:0031344	regulation of cell projection organization	0.042%	0.7957	0.728	0.365	31344	0
GO:0048583	regulation of response to stimulus	0.690%	0.3445	0.814	0.376	48583	0
GO:0065008	regulation of biological quality	2.709%	0.2838	0.829	0.377	65008	0
GO:0016079	synaptic vesicle exocytosis	0.002%	2.5507	0.747	0.388	16079	0
GO:0007268	synaptic transmission	0.034%	0.7003	0.857	0.879	16079	1
GO:0050804	regulation of synaptic transmission	0.013%	1.109	0.777	0.807	16079	1
GO:0072511	divalent inorganic cation transport	0.233%	1.1278	0.883	0.399	72511	0
GO:0007267	cell-cell signaling	0.058%	0.5041	0.861	0.402	7267	0
GO:0042445	hormone metabolic process	0.016%	0.6678	0.853	0.406	42445	0
GO:0042391	regulation of membrane potential	0.021%	1.2542	0.851	0.412	42391	0
GO:0016042	lipid catabolic process	0.181%	0.9135	0.874	0.426	16042	0
GO:0050886	endocrine process	0.004%	2.6431	0.66	0.43	50886	0
GO:0090066	regulation of anatomical structure size	0.042%	1.1745	0.846	0.433	90066	0
GO:0010817	regulation of hormone levels	0.030%	0.5812	0.849	0.442	10817	0
GO:0010324	membrane invagination	0.002%	1.1278	0.905	0.453	10324	0
GO:0005976	polysaccharide metabolic process	1.080%	1.2497	0.957	0.476	5976	0
GO:0048011	neurotrophin TRK receptor signaling pathway	0.002%	1.9972	0.792	0.485	48011	0
GO:0061024	membrane organization	1.009%	0.6537	0.865	0.488	61024	0
GO:0072006	nephron development	0.006%	2.5507	0.579	0.49	72006	0
GO:0035151	regulation of tube size, open tracheal system	0.000%	2.0882	0.577	0.491	35151	0
GO:0030323	respiratory tube development	0.013%	1.1035	0.562	0.867	35151	1
GO:0030324	lung development	0.013%	1.0281	0.56	0.788	35151	1
GO:0007586	digestion	0.006%	0.7939	0.671	0.498	7586	0
GO:0007166	cell surface receptor signaling pathway	0.621%	0.4257	0.721	0.5	7166	0
GO:0044700	single organism signaling	3.838%	0.2015	0.845	0.96	7166	1
GO:0007165	signal transduction	3.804%	0.2049	0.679	0.751	7166	1
GO:0006911	phagocytosis, engulfment	0.001%	1.2347	0.835	0.504	6911	0
GO:0007350	blastoderm segmentation	0.001%	2.3473	0.608	0.516	7350	0
GO:0003002	regionalization	0.031%	0.7007	0.55	0.89	7350	1
GO:0035282	segmentation	0.008%	1.5597	0.58	0.784	7350	1
GO:0042335	cuticle development	0.002%	1.665	0.612	0.517	42335	0
GO:0048871	multicellular organismal homeostasis	0.017%	1.2614	0.571	0.532	48871	0
GO:0002165	instar larval or pupal development	0.003%	0.6882	0.602	0.533	2165	0
GO:0030705	cytoskeleton-dependent intracellular transport	0.009%	1.7923	0.893	0.537	30705	0
GO:0051969	regulation of transmission of nerve impulse	0.000%	1.1274	0.596	0.542	51969	0
GO:0019226	transmission of nerve impulse	0.009%	0.7264	0.592	0.822	51969	1
GO:0031644	regulation of neurological system process	0.002%	0.7283	0.604	0.703	51969	1
GO:0035637	multicellular organismal signaling	0.011%	0.6938	0.62	0.545	35637	0
GO:0060249	anatomical structure homeostasis	0.034%	1.1471	0.845	0.554	60249	0
GO:0030036	actin cytoskeleton organization	0.073%	0.7493	0.822	0.559	30036	0
GO:0010646	regulation of cell communication	0.380%	0.3273	0.764	0.563	10646	0
GO:0051241	negative regulation of multicellular organismal process	0.022%	0.7856	0.571	0.565	51241	0
GO:0051716	cellular response to stimulus	6.259%	0.1402	0.903	0.572	51716	0
GO:0045446	endothelial cell differentiation	0.004%	2.0882	0.682	0.573	45446	0
GO:0048468	cell development	0.132%	0.5282	0.62	0.805	45446	1
GO:0030855	epithelial cell differentiation	0.036%	0.8866	0.645	0.796	45446	1
GO:0007416	synapse assembly	0.005%	2.3473	0.524	0.577	7416	0
GO:0050789	regulation of biological process	14.473%	0.1029	0.802	0.584	50789	0
GO:0023051	regulation of signaling	0.379%	0.3507	0.771	0.588	23051	0
GO:0007155	cell adhesion	0.564%	0.8288	0.986	0.59	7155	0
GO:0030030	cell projection organization	0.378%	0.5679	0.806	0.593	30030	0
GO:0044242	cellular lipid catabolic process	0.131%	0.9726	0.855	0.594	44242	0
GO:0007286	spermatid development	0.007%	1.9896	0.534	0.596	7286	0
GO:0044702	single organism reproductive process	0.096%	0.2379	0.866	0.953	7286	1
GO:0048515	spermatid differentiation	0.007%	1.5588	0.539	0.882	7286	1
GO:0003006	developmental process involved in reproduction	0.081%	0.3757	0.668	0.913	7286	1
GO:0007292	female gamete generation	0.012%	0.5939	0.624	0.85	7286	1
GO:0048609	multicellular organismal reproductive process	0.049%	0.5234	0.621	0.921	7286	1
GO:0019953	sexual reproduction	0.051%	0.5026	0.906	0.876	7286	1
GO:0007281	germ cell development	0.016%	0.9359	0.516	0.91	7286	1
GO:0007276	gamete generation	0.037%	0.5773	0.603	0.972	7286	1
GO:0048477	oogenesis	0.007%	0.7344	0.534	0.915	7286	1
GO:0032504	multicellular organism reproduction	0.052%	0.5489	0.642	0.715	7286	1
GO:0030707	ovarian follicle cell development	0.001%	0.9787	0.563	0.845	7286	1
GO:0008206	bile acid metabolic process	0.001%	2.4851	0.898	0.607	8206	0
GO:0006909	phagocytosis	0.011%	0.8904	0.902	0.61	6909	0
GO:0048545	response to steroid hormone	0.034%	0.5821	0.934	0.614	48545	0
GO:0033993	response to lipid	0.061%	0.4231	0.932	0.788	48545	1
GO:0014070	response to organic cyclic compound	0.061%	0.4699	0.932	0.758	48545	1
GO:0003073	regulation of systemic arterial blood pressure	0.005%	2.4851	0.573	0.62	3073	0
GO:0008015	blood circulation	0.027%	1.3215	0.619	0.94	3073	1
GO:0003044	regulation of systemic arterial blood pressure mediated by a chemical signal	0.003%	2.6431	0.585	0.928	3073	1
GO:0001990	regulation of systemic arterial blood pressure by hormone	0.002%	2.6431	0.589	0.893	3073	1
GO:0008217	regulation of blood pressure	0.010%	1.8533	0.562	0.857	3073	1
GO:0003081	regulation of systemic arterial blood pressure by renin-angiotensin	0.001%	1.9972	0.595	0.96	3073	1
GO:0050714	positive regulation of protein secretion	0.006%	2.0882	0.766	0.645	50714	0
GO:0050708	regulation of protein secretion	0.029%	1.7483	0.75	0.863	50714	1
GO:0051047	positive regulation of secretion	0.013%	1.5559	0.779	0.892	50714	1
GO:0043270	positive regulation of ion transport	0.013%	1.9325	0.779	0.838	50714	1
GO:0044247	cellular polysaccharide catabolic process	0.068%	2.8935	0.92	0.645	44247	0
GO:0006665	sphingolipid metabolic process	0.022%	0.9861	0.883	0.649	6665	0
GO:0051128	regulation of cellular component organization	1.020%	0.4553	0.729	0.657	51128	0
GO:0048870	cell motility	0.402%	0.8691	0.846	0.657	48870	0
GO:0007018	microtubule-based movement	0.065%	0.8227	0.892	0.823	48870	1
GO:0016477	cell migration	0.069%	0.8653	0.862	0.859	48870	1
GO:0003008	system process	0.199%	0.4934	0.603	0.661	3008	0
GO:0030098	lymphocyte differentiation	0.017%	1.6755	0.513	0.661	30098	0
GO:0044707	single-multicellular organism process	0.762%	0.2267	0.572	0.913	30098	1
GO:0048513	organ development	0.232%	0.3542	0.495	0.915	30098	1
GO:0007399	nervous system development	0.120%	0.4542	0.513	0.809	30098	1
GO:0072359	circulatory system development	0.062%	0.4753	0.531	0.772	30098	1
GO:0045321	leukocyte activation	0.040%	0.843	0.889	0.963	30098	1
GO:0030217	T cell differentiation	0.013%	1.3253	0.52	0.929	30098	1
GO:0007275	multicellular organismal development	0.460%	0.2165	0.498	0.936	30098	1
GO:0046649	lymphocyte activation	0.032%	1.0159	0.89	0.935	30098	1
GO:0002252	immune effector process	0.402%	0.6312	0.965	0.712	30098	1
GO:0009887	organ morphogenesis	0.076%	0.643	0.521	0.764	30098	1
GO:0007423	sensory organ development	0.040%	0.4653	0.539	0.807	30098	1
GO:0048731	system development	0.354%	0.3236	0.488	0.866	30098	1
GO:0008610	lipid biosynthetic process	2.206%	0.452	0.881	0.665	8610	0
GO:0044255	cellular lipid metabolic process	2.577%	0.4045	0.855	0.901	8610	1
GO:0003206	cardiac chamber morphogenesis	0.007%	1.5609	0.573	0.666	3206	0
GO:0072358	cardiovascular system development	0.062%	0.4753	0.529	0.874	3206	1
GO:0000902	cell morphogenesis	0.841%	0.5938	0.546	0.669	902	0
GO:0009653	anatomical structure morphogenesis	1.008%	0.4404	0.657	0.926	902	1
GO:0032990	cell part morphogenesis	0.050%	0.5259	0.619	0.764	902	1
GO:0032989	cellular component morphogenesis	0.848%	0.5728	0.547	0.953	902	1
GO:0030154	cell differentiation	0.281%	0.3129	0.636	0.844	902	1
GO:0048856	anatomical structure development	1.235%	0.2673	0.659	0.944	902	1
GO:0048869	cellular developmental process	1.064%	0.3024	0.611	0.911	902	1
GO:0048646	anatomical structure formation involved in morphogenesis	0.131%	0.5418	0.696	0.797	902	1
GO:0009888	tissue development	0.133%	0.2901	0.699	0.761	902	1
GO:0044723	single-organism carbohydrate metabolic process	3.597%	0.3487	0.889	0.674	44723	0
GO:0007010	cytoskeleton organization	0.151%	0.4603	0.865	0.675	7010	0
GO:0001704	formation of primary germ layer	0.007%	1.7483	0.584	0.682	1704	0
GO:0045165	cell fate commitment	0.021%	0.6763	0.66	0.684	45165	0
GO:0022607	cellular component assembly	1.474%	0.4512	0.859	0.685	22607	0
GO:0016043	cellular component organization	4.287%	0.232	0.86	0.748	22607	1
GO:0065003	macromolecular complex assembly	0.676%	0.3598	0.864	0.884	22607	1
GO:0006461	protein complex assembly	0.564%	0.4571	0.866	0.708	22607	1
GO:0003013	circulatory system process	0.027%	1.3215	0.627	0.685	3013	0
GO:0050877	neurological system process	0.159%	0.4342	0.59	0.952	3013	1
GO:0051240	positive regulation of multicellular organismal process	0.131%	0.6431	0.519	0.797	3013	1
GO:0044057	regulation of system process	0.025%	0.8895	0.556	0.752	3013	1
GO:2000026	regulation of multicellular organismal development	0.104%	0.3651	0.451	0.881	3013	1
GO:0050953	sensory perception of light stimulus	0.023%	0.8107	0.629	0.785	3013	1
GO:0007601	visual perception	0.022%	0.7695	0.63	0.747	3013	1
GO:0007600	sensory perception	0.135%	0.6077	0.592	0.858	3013	1
GO:0050770	regulation of axonogenesis	0.007%	2.2125	0.439	0.692	50770	0
GO:0007409	axonogenesis	0.026%	0.8963	0.462	0.923	50770	1
GO:0000904	cell morphogenesis involved in differentiation	0.049%	0.7291	0.584	0.875	50770	1
GO:0022008	neurogenesis	0.083%	0.4064	0.486	0.919	50770	1
GO:0048469	cell maturation	0.014%	1.4802	0.657	0.718	50770	1
GO:0048812	neuron projection morphogenesis	0.032%	0.791	0.457	0.95	50770	1
GO:0048858	cell projection morphogenesis	0.049%	0.6107	0.608	0.97	50770	1
GO:0030182	neuron differentiation	0.069%	0.8533	0.488	0.969	50770	1
GO:0031175	neuron projection development	0.043%	0.7079	0.451	0.953	50770	1
GO:0048667	cell morphogenesis involved in neuron differentiation	0.031%	0.8996	0.461	0.933	50770	1
GO:0048666	neuron development	0.054%	0.8356	0.49	0.852	50770	1
GO:0048699	generation of neurons	0.076%	0.7565	0.486	0.979	50770	1
GO:0007417	central nervous system development	0.052%	0.6597	0.524	0.891	50770	1
GO:0007420	brain development	0.041%	0.7699	0.528	0.876	50770	1
GO:0010769	regulation of cell morphogenesis involved in differentiation	0.015%	1.2372	0.537	0.848	50770	1
GO:0035150	regulation of tube size	0.012%	1.4511	0.853	0.697	35150	0
