# Supplementary material for: Analysis of DNA Methylation and Hydroxymethylation in the Genome of Crustacean Daphnia pulex
Source: Genes (Basel). 2015 Dec 31;7(1):1. doi: 10.3390/genes7010001 (PMC4728381; doi:10.3390/genes7010001)
Supplement: Supplementary File 1 [file genes-07-00001-s001.zip › sm/Supplementary File S2.xls]

## Sheet: Sheet1
	Supplementary File S2. Quantitative data on the GO terms (biological process) that were enriched for genes void of 5-hmC. The relative increase in frequency of GO terms comparing genes that completely lacked 5-hmC related peaks to genes that had them is given in the column with name “value”. The relative increase correspond to the ratio between the difference in frequencies and the frequency in t…
term_ID	description	frequency	value	uniqueness	dispensability	representative	eliminated
GO:0030512	negative regulation of transforming growth factor beta receptor signaling pathway	0.003%	3.0074	0.792	0	30512	0
GO:0017015	regulation of transforming growth factor beta receptor signaling pathway	0.005%	1.6975	0.788	0.912	30512	1
GO:0090101	negative regulation of transmembrane receptor protein serine/threonine kinase signaling pathway	0.006%	0.9179	0.817	0.924	30512	1
GO:0042273	ribosomal large subunit biogenesis	0.037%	1.5852	0.874	0	42273	0
GO:0015701	bicarbonate transport	0.001%	1.3959	0.876	0.026	15701	0
GO:0009561	megagametogenesis	0.004%	1.6645	0.925	0.028	9561	0
GO:0009560	embryo sac egg cell differentiation	0.003%	1.3959	0.871	0.965	9561	1
GO:0042398	cellular modified amino acid biosynthetic process	0.705%	3.0074	0.704	0.066	42398	0
GO:0006520	cellular amino acid metabolic process	6.437%	0.3908	0.713	0.724	42398	1
GO:0008652	cellular amino acid biosynthetic process	3.697%	0.7912	0.667	0.711	42398	1
GO:0006760	folic acid-containing compound metabolic process	0.395%	1.5852	0.707	0.873	42398	1
GO:0000291	nuclear-transcribed mRNA catabolic process, exonucleolytic	0.001%	1.9331	0.798	0.071	291	0
GO:0043928	exonucleolytic nuclear-transcribed mRNA catabolic process involved in deadenylation-dependent decay	0.001%	1.9331	0.804	0.76	291	1
GO:0000184	nuclear-transcribed mRNA catabolic process, nonsense-mediated decay	0.004%	0.8551	0.784	0.833	291	1
GO:0046209	nitric oxide metabolic process	0.014%	1.3851	0.911	0.084	46209	0
GO:0009404	toxin metabolic process	0.051%	1.185	0.895	0.09	9404	0
GO:0006353	DNA-templated transcription, termination	0.195%	1.5381	0.736	0.194	6353	0
GO:0050821	protein stabilization	0.020%	1.3959	0.805	0.202	50821	0
GO:0009108	coenzyme biosynthetic process	2.079%	0.9032	0.81	0.206	9108	0
GO:0051188	cofactor biosynthetic process	2.758%	0.6714	0.807	0.858	9108	1
GO:0006730	one-carbon metabolic process	0.260%	1.3786	0.847	0.221	6730	0
GO:0006972	hyperosmotic response	0.016%	1.2419	0.928	0.232	6972	0
GO:0006369	termination of RNA polymerase II transcription	0.000%	1.3959	0.816	0.234	6369	0
GO:0006413	translational initiation	0.267%	0.7832	0.786	0.245	6413	0
GO:0042558	pteridine-containing compound metabolic process	0.479%	1.7852	0.815	0.255	42558	0
GO:0010608	posttranscriptional regulation of gene expression	0.537%	0.4359	0.788	0.313	10608	0
GO:0045540	regulation of cholesterol biosynthetic process	0.001%	1.3744	0.745	0.317	45540	0
GO:0090181	regulation of cholesterol metabolic process	0.001%	1.1446	0.786	0.853	45540	1
GO:0090205	positive regulation of cholesterol metabolic process	0.000%	0.9769	0.791	0.93	45540	1
GO:0045542	positive regulation of cholesterol biosynthetic process	0.000%	0.9769	0.755	0.93	45540	1
GO:0019083	viral transcription	0.064%	1.1914	0.719	0.317	19083	0
GO:0019080	viral gene expression	0.073%	1.1914	0.814	0.835	19083	1
GO:0044271	cellular nitrogen compound biosynthetic process	15.794%	0.2743	0.749	0.318	44271	0
GO:0006400	tRNA modification	1.088%	1.5381	0.688	0.319	6400	0
GO:0001510	RNA methylation	0.785%	0.8739	0.737	0.828	6400	1
GO:0042254	ribosome biogenesis	1.029%	0.7288	0.848	0.952	6400	1
GO:0006364	rRNA processing	0.759%	0.821	0.612	0.788	6400	1
GO:0034470	ncRNA processing	2.258%	0.5708	0.685	0.838	6400	1
GO:0016072	rRNA metabolic process	0.763%	0.8624	0.731	0.709	6400	1
GO:0071731	response to nitric oxide	0.001%	1.3959	0.907	0.363	71731	0
GO:0009127	purine nucleoside monophosphate biosynthetic process	1.098%	1.3959	0.709	0.385	9127	0
GO:0015914	phospholipid transport	0.019%	1.3959	0.8	0.415	15914	0
GO:0006096	glycolytic process	0.522%	0.8739	0.783	0.428	6096	0
GO:0034660	ncRNA metabolic process	3.209%	0.4274	0.719	0.431	34660	0
GO:0070585	protein localization to mitochondrion	0.014%	0.9769	0.769	0.441	70585	0
GO:0070972	protein localization to endoplasmic reticulum	0.103%	0.6782	0.743	0.954	70585	1
GO:0072599	establishment of protein localization to endoplasmic reticulum	0.099%	0.6297	0.74	0.992	70585	1
GO:0006613	cotranslational protein targeting to membrane	0.097%	0.8166	0.665	0.983	70585	1
GO:0045047	protein targeting to ER	0.099%	0.6297	0.704	0.997	70585	1
GO:0006614	SRP-dependent cotranslational protein targeting to membrane	0.097%	0.7559	0.641	0.949	70585	1
GO:0072594	establishment of protein localization to organelle	0.153%	0.9481	0.737	0.83	70585	1
GO:1901068	guanosine-containing compound metabolic process	1.278%	0.5149	0.751	0.447	1901068	0
GO:0009065	glutamine family amino acid catabolic process	0.217%	1.5852	0.758	0.463	9065	0
GO:0006879	cellular iron ion homeostasis	0.130%	1.1446	0.833	0.464	6879	0
GO:0055072	iron ion homeostasis	0.140%	1.0156	0.886	0.966	6879	1
GO:0016070	RNA metabolic process	13.709%	0.1615	0.708	0.471	16070	0
GO:0006415	translational termination	0.178%	0.7057	0.695	0.476	6415	0
GO:0019438	aromatic compound biosynthetic process	15.562%	0.2105	0.758	0.49	19438	0
GO:0018130	heterocycle biosynthetic process	16.150%	0.202	0.758	0.495	18130	0
GO:0046677	response to antibiotic	0.288%	2.4703	0.894	0.502	46677	0
GO:0051168	nuclear export	0.078%	0.8124	0.796	0.504	51168	0
GO:0006575	cellular modified amino acid metabolic process	0.980%	0.7594	0.749	0.536	6575	0
GO:0044085	cellular component biogenesis	3.213%	0.4207	0.857	0.564	44085	0
GO:0009064	glutamine family amino acid metabolic process	1.293%	0.8124	0.739	0.576	9064	0
GO:0032774	RNA biosynthetic process	9.294%	0.4086	0.644	0.59	32774	0
GO:0006351	transcription, DNA-templated	9.014%	0.323	0.627	0.742	32774	1
GO:0034654	nucleobase-containing compound biosynthetic process	13.019%	0.2896	0.705	0.712	32774	1
GO:0009750	response to fructose	0.012%	1.6645	0.887	0.603	9750	0
GO:0031647	regulation of protein stability	0.033%	0.8397	0.8	0.629	31647	0
GO:0009451	RNA modification	1.915%	1.1006	0.722	0.667	9451	0
GO:0009723	response to ethylene	0.005%	1.9853	0.89	0.668	9723	0
GO:0019058	viral life cycle	1.214%	0.7715	0.896	0.677	19058	0
GO:0022613	ribonucleoprotein complex biogenesis	1.055%	0.4614	0.858	0.69	22613	0
GO:0006612	protein targeting to membrane	0.109%	0.5307	0.666	0.696	6612	0
GO:0015031	protein transport	1.595%	0.2555	0.765	0.76	6612	1
GO:0006605	protein targeting	0.380%	0.3957	0.712	0.864	6612	1
GO:0033365	protein localization to organelle	0.169%	0.5004	0.759	0.753	6612	1
