# Supplementary material for: Analysis of DNA Methylation and Hydroxymethylation in the Genome of Crustacean Daphnia pulex
Source: Genes (Basel). 2015 Dec 31;7(1):1. doi: 10.3390/genes7010001 (PMC4728381; doi:10.3390/genes7010001)
Supplement: Supplementary File 1 [file genes-07-00001-s001.zip › sm/Supplementary File S3.xls]

## Sheet: Sheet1
	Supplementary File S3. Quantitative data on the GO terms (cellular components) that were enriched for genes prone to 5-hmC modification. The relative increase in frequency of GO terms comparing genes that had 5-hmC related peaks to genes that completely lacked them is given in the column with name “value”. The relative increase corresponds to the ratio between the difference in frequencies and th…
term_ID	description	frequency	value	uniqueness	dispensability	representative	eliminated
GO:0005575	cellular_component	100.000%	0.0542	1	0	5575	0
GO:0005576	extracellular region	4.572%	0.5151	0.966	0	5576	0
GO:0005581	collagen trimer	0.057%	0.861	0.953	0	5581	0
GO:0005913	cell-cell adherens junction	0.007%	2.8935	0.881	0	5913	0
GO:0005912	adherens junction	0.026%	1.4421	0.877	0.92	5913	1
GO:0005911	cell-cell junction	0.091%	0.6446	0.879	0.853	5913	1
GO:0070161	anchoring junction	0.029%	1.36	0.883	0.732	5913	1
GO:0016020	membrane	51.720%	0.1796	0.983	0	16020	0
GO:0030054	cell junction	0.154%	0.6163	0.965	0	30054	0
GO:0030864	cortical actin cytoskeleton	0.009%	2.5507	0.686	0	30864	0
GO:0044448	cell cortex part	0.080%	1.4511	0.767	0.867	30864	1
GO:0030863	cortical cytoskeleton	0.013%	1.9325	0.699	0.779	30864	1
GO:0031012	extracellular matrix	0.156%	1.0779	0.965	0	31012	0
GO:0031225	anchored component of membrane	0.021%	1.6755	0.932	0	31225	0
GO:0044456	synapse part	0.066%	0.7158	0.965	0	44456	0
GO:0045171	intercellular bridge	0.005%	2.8935	0.897	0	45171	0
GO:0045202	synapse	0.094%	0.5229	0.965	0	45202	0
GO:0030424	axon	0.032%	0.8463	0.859	0.018	30424	0
GO:0043005	neuron projection	0.069%	0.7356	0.856	0.911	30424	1
GO:0030425	dendrite	0.028%	0.8169	0.86	0.896	30424	1
GO:0009986	cell surface	0.186%	0.6248	0.936	0.022	9986	0
GO:0045177	apical part of cell	0.035%	0.6153	0.939	0.022	45177	0
GO:0042995	cell projection	1.485%	0.5529	0.931	0.03	42995	0
GO:0012505	endomembrane system	0.696%	0.2632	0.933	0.035	12505	0
GO:0071944	cell periphery	17.505%	0.3065	0.926	0.054	71944	0
GO:0045121	membrane raft	0.025%	1.006	0.909	0.075	45121	0
GO:0016324	apical plasma membrane	0.024%	0.7006	0.828	0.745	45121	1
GO:0031224	intrinsic component of membrane	35.350%	0.2922	0.893	0.135	31224	0
GO:0005791	rough endoplasmic reticulum	0.007%	1.4312	0.755	0.182	5791	0
GO:0005938	cell cortex	0.094%	0.9909	0.806	0.211	5938	0
GO:0030136	clathrin-coated vesicle	0.021%	0.8037	0.788	0.245	30136	0
GO:0030141	secretory granule	0.027%	0.7782	0.722	0.793	30136	1
GO:0031226	intrinsic component of plasma membrane	1.342%	0.56	0.807	0.255	31226	0
GO:0005887	integral component of plasma membrane	1.253%	0.4796	0.807	0.778	31226	1
GO:0005764	lysosome	0.049%	0.5255	0.797	0.275	5764	0
GO:0045172	germline ring canal	0.000%	2.8935	0.906	0.302	45172	0
GO:0044425	membrane part	36.826%	0.253	0.923	0.312	44425	0
GO:0005856	cytoskeleton	0.714%	0.511	0.781	0.332	5856	0
GO:0031984	organelle subcompartment	0.233%	0.7394	0.769	0.344	31984	0
GO:0005604	basement membrane	0.013%	2.8654	0.857	0.366	5604	0
GO:0005578	proteinaceous extracellular matrix	0.109%	1.4162	0.845	0.82	5604	1
GO:0044420	extracellular matrix part	0.017%	1.1123	0.91	0.834	5604	1
GO:0044459	plasma membrane part	3.064%	0.3899	0.816	0.435	44459	0
GO:0044421	extracellular region part	2.867%	0.8145	0.882	0.472	44421	0
GO:0005886	plasma membrane	13.934%	0.2901	0.813	0.527	5886	0
GO:0032580	Golgi cisterna membrane	0.012%	0.8157	0.706	0.531	32580	0
GO:0000139	Golgi membrane	0.090%	0.5084	0.676	0.867	32580	1
GO:0044431	Golgi apparatus part	0.131%	0.5494	0.688	0.782	32580	1
GO:0005794	Golgi apparatus	0.265%	0.4331	0.706	0.785	32580	1
GO:0005795	Golgi stack	0.020%	0.7005	0.711	0.757	32580	1
GO:0016021	integral component of membrane	35.230%	0.2543	0.892	0.606	16021	0
GO:0005615	extracellular space	0.249%	0.727	0.882	0.617	5615	0
GO:0015629	actin cytoskeleton	0.151%	0.9319	0.741	0.619	15629	0
GO:0015630	microtubule cytoskeleton	0.394%	0.3793	0.726	0.918	15629	1
GO:0044430	cytoskeletal part	0.579%	0.5058	0.694	0.842	15629	1
GO:0005875	microtubule associated complex	0.139%	0.8525	0.707	0.751	15629	1
GO:0044463	cell projection part	0.617%	0.7408	0.87	0.631	44463	0
