# Supplementary material for: Analysis of DNA Methylation and Hydroxymethylation in the Genome of Crustacean Daphnia pulex
Source: Genes (Basel). 2015 Dec 31;7(1):1. doi: 10.3390/genes7010001 (PMC4728381; doi:10.3390/genes7010001)
Supplement: Supplementary File 1 [file genes-07-00001-s001.zip › sm/Supplementary File S4.xls]

## Sheet: Sheet1
	Supplementary File S4. Quantitative data on the GO terms (cellular components) that were enriched for genes void of 5-hmC. The relative increase in frequency of GO terms comparing genes that completely lacked 5-hmC related peaks to genes that had them is given in the column with name “value”. The relative increase corresponds to the ratio between the difference in frequencies and the frequency in…
term_ID	description	frequency	value	uniqueness	dispensability	representative	eliminated
GO:0022625	cytosolic large ribosomal subunit	0.008%	2.0163	0.263	0	22625	0
GO:0005829	cytosol	0.807%	0.1601	0.36	0.241	5829	0
GO:0005761	mitochondrial ribosome	0.012%	1.185	0.277	0.291	5761	0
GO:0000313	organellar ribosome	0.013%	1.185	0.335	0.3	313	0
GO:0044391	ribosomal subunit	1.358%	1.0242	0.169	0.406	44391	0
GO:0005739	mitochondrion	3.808%	0.2488	0.214	0.455	5739	0
GO:0015934	large ribosomal subunit	0.644%	1.1914	0.184	0.584	15934	0
GO:0022626	cytosolic ribosome	0.025%	0.938	0.313	0.622	22626	0
GO:0005743	mitochondrial inner membrane	2.192%	0.6586	0.095	0.654	5743	0
GO:0019866	organelle inner membrane	2.250%	0.6524	0.142	0.947	5743	1
GO:0044429	mitochondrial part	2.378%	0.5248	0.123	0.832	5743	1
GO:0031966	mitochondrial membrane	2.312%	0.5504	0.093	0.968	5743	1
GO:0005740	mitochondrial envelope	2.329%	0.4768	0.093	0.97	5743	1
GO:0044445	cytosolic part	0.389%	0.5084	0.309	0.691	44445	0
